# Supplementary material for: Estimation of the Burden of Disease Due to Diabetes Mellitus Type 2 in the Population of Tabasco During the Period 2013–2023
Source: Int J Environ Res Public Health. 2025 Jun 24;22(7):997. doi: 10.3390/ijerph22070997 (PMC12294181; doi:10.3390/ijerph22070997)
Supplement: Supplementary file 1 [file ijerph-22-00997-s001.zip]

Archive with 3 entries (3 files):
- S1-An¿ólisis de sensibilidad_Drive.xlsx
- S2-Base de datos oficial.xlsx
- S3-jointpoint.jpeg
