# Supplementary material for: Estimation of the Burden of Disease Due to Diabetes Mellitus Type 2 in the Population of Tabasco During the Period 2013–2023
Source: Int J Environ Res Public Health. 2025 Jun 24;22(7):997. doi: 10.3390/ijerph22070997 (PMC12294181; doi:10.3390/ijerph22070997)
Supplement: Supplementary file 1 [file ijerph-22-00997-s001.zip › S1-An¿ólisis de sensibilidad_Drive.xlsx]

## Sheet: Hoja1
		2023	Cambio en defunciones (%)	Cambio en esperanza de vida (%)	AVP hombres	AVP mujeres
		Base	0	0	10578	12542
			0.05	0	11106.9	13169.1
			-0.05	0	10049.1	11914.9
			0.1	0	11635.8	13796.2
			0.05	0.05	11181	13341.8
		2022	Cambio en defunciones (%)	Cambio en esperanza de vida (%)	AVP hombres	AVP mujeres
		Base	0	0	7083	11994
			0.05	0	7437.15	12593.7
			-0.05	0	6728.85	11394.3
			0.1	0	7791.3	13193.4
			0.05	0.05	7575.23	12765.4
		2021	Cambio en defunciones (%)	Cambio en esperanza de vida (%)	AVP hombres	AVP mujeres
		Base	0	0	8851	13278
			0.05	0	9293.55	13941.9
			-0.05	0	8408.45	12614.1
			0.1	0	9736.1	14605.8
			0.05	0.05	9408	14094.1
		2020	Cambio en defunciones (%)	Cambio en esperanza de vida (%)	AVP hombres	AVP mujeres
		Base	0	0	6853	17690
			0.05	0	7195.65	18574.5
			-0.05	0	6510.35	16805.5
			0.1	0	7538.3	19459
			0.05	0.05	7297.5	18726.7
		2019	Cambio en defunciones (%)	Cambio en esperanza de vida (%)	AVP hombres	AVP mujeres
		Base	0	0	10775	14286
			0.05	0	11313.8	15000.3
			-0.05	0	10236.2	13571.7
			0.1	0	11852.5	15714.6
			0.05	0.05	11451.3	15171.5
		2018	Cambio en defunciones (%)	Cambio en esperanza de vida (%)	AVP hombres	AVP mujeres
		Base	0	0	10504	14187
			0.05	0	11029.2	14896.4
			-0.05	0	9978.8	13477.6
			0.1	0	11554.4	15605.7
			0.05	0.05	11166.8	15033.9
		2017	Cambio en defunciones (%)	Cambio en esperanza de vida (%)	AVP hombres	AVP mujeres
		Base	0	0	10537	14222
			0.05	0	11063.9	14933.1
			-0.05	0	10010.1	13510.9
			0.1	0	11590.7	15644.2
			0.05	0.05	11201.4	15103.2
		2016	Cambio en defunciones (%)	Cambio en esperanza de vida (%)	AVP hombres	AVP mujeres
		Base	0	0	9651	12460
			0.05	0	10133.6	13083
			-0.05	0	9168.45	11837
			0.1	0	10616.1	13706
			0.05	0.05	10272.7	13252
		2015	Cambio en defunciones (%)	Cambio en esperanza de vida (%)	AVP hombres	AVP mujeres
		Base	0	0	8840	11152
			0.05	0	9282	11709.6
			-0.05	0	8398	10594.4
			0.1	0	9724	12267.2
			0.05	0.05	9423.75	11879.7
		2014	Cambio en defunciones (%)	Cambio en esperanza de vida (%)	AVP hombres	AVP mujeres
		Base	0	0	8894	10525
			0.05	0	9338.7	11051.2
			-0.05	0	8449.3	9998.75
			0.1	0	9783.4	11577.5
			0.05	0.05	9481.5	11222.4
		2013	Cambio en defunciones (%)	Cambio en esperanza de vida (%)	AVP hombres	AVP mujeres
		Base	0	0	7725	11086
			0.05	0	9338.7	11051.2
			-0.05	0	8449.3	9998.75
			0.1	0	9783.4	11577.5
			0.05	0.05	9483	11225.5
