# Supplementary material for: Estimation of the Burden of Disease Due to Diabetes Mellitus Type 2 in the Population of Tabasco During the Period 2013–2023
Source: Int J Environ Res Public Health. 2025 Jun 24;22(7):997. doi: 10.3390/ijerph22070997 (PMC12294181; doi:10.3390/ijerph22070997)
Supplement: Supplementary file 1 [file ijerph-22-00997-s001.zip › S2-Base de datos oficial.xlsx]

## Sheet: BASE DE DATOS
2023	Número de defunciones por DM2		Esperanza de vida		AVP (Número de defunciones DM2* Esperanza de vida)			2022	Número de defunciones por DM2		Esperanza de vida		AVP (Número de defunciones DM2* Esperanza de vida)			2021	Número de defunciones por DM2		Esperanza de vida		AVP (Número de defunciones DM2* Esperanza de vida)			2020	Número de defunciones por DM2		Esperanza de vida		AVP (Número de defunciones DM2* Esperanza de vida)			2019	Número de defunciones por DM2		Esperanza de vida		AVP (Número de defunciones DM2* Esperanza de vida)			2018	Número de defunciones por DM2		Esperanza de vida		AVP (Número de defunciones DM2* Esperanza de vida)			2017	Numero de defunciones por DM2
Grupo de edad (años)	Hombres	Mujeres	Hombres (70.50)	Mujeres (76.90)	Hombres	Mujeres		Grupo de edad (años)	Hombres	Mujeres	Hombres (70.30)	Mujeres (76.7)	Hombres	Mujeres		Grupo de edad (años)	Hombres	Mujeres	Hombres (65.80)	Mujeres (73)	Hombres	Mujeres		Grupo de edad (años)	Hombres	Mujeres	Hombres (63.40)	Mujeres (73)	Hombres	Mujeres		Grupo de edad (años)	Hombres	Mujeres	Hombres (70.2)	Mujeres (76.6)	Hombres	Mujeres		Grupo de edad (años)	Hombres	Mujeres	Hombres (70.2)	Mujeres (76.6)	Hombres	Mujeres		Grupo de edad (años)	Hombres
20 - 24 (22)	1	1	48.5	54.9	48.5	54.9		20 - 24 (22)	0	0	48.3	54.7	0	0		20 - 24 (22)	0	2	43.8	51	0	102		20 - 24 (22)	3	5	41.4	51	124.2	255		20 - 24 (22)	2	2	48.2	54.6	96.4	109.2		20 - 24 (22)	3	2	48.2	54.6	144.6	109.2		20 - 24 (22)	4
25 - 44 (34.5)	86	50	36	42.4	3096	2120		25 - 44 (34.5)	79	56	35.8	42.2	2828.2	2363.2		25 - 44 (34.5)	83	75	31.3	38.5	2597.9	2887.5		25 - 44 (34.5)	125	110	28.9	38.5	3612.5	4235		25 - 44 (34.5)	81	63	35.7	42.1	2891.7	2652.3		25 - 44 (34.5)	87	63	35.7	42.1	3105.9	2652.3		25 - 44 (34.5)	76
45 - 49 (47)	66	62	23.5	29.9	1551	1853.8		45 - 49 (47)	67	62	23.3	29.7	1561.1	1841.4		45 - 49 (47)	94	73	18.8	26	1767.2	1898		45 - 49 (47)	106	96	16.4	26	1738.4	2496		45 - 49 (47)	70	70	23.2	29.6	1624	2072		45 - 49 (47)	66	65	23.2	29.6	1531.2	1924		45 - 49 (47)	76
50 - 59 (54.5)	263	257	16	22.4	4208	5756.8		50 - 59 (54.5)	274	233	15.8	22.2	1058.6	5172.6		50 - 59 (54.5)	325	315	11.3	18.5	3672.5	5827.5		50 - 59 (54.5)	459	402	8.9	18.5	943.4	7437		50 - 59 (54.5)	288	287	15.7	22.1	4521.6	6342.7		50 - 59 (54.5)	272	278	15.7	22.1	4270.4	6143.8		50 - 59 (54.5)	275
60 - 64 (62)	197	185	8.5	14.9	1674.5	2756.5		60 - 64 (62)	197	178	8.3	14.7	1635.1	2616.6		60 - 64 (62)	214	233	3.8	11	813.2	2563		60 - 64 (62)	310	297	1.4	11	434	3267		60 - 64 (62)	200	213	8.2	14.6	1640	3109.8		60 - 64 (62)	177	230	8.2	14.6	1451.4	3358		60 - 64 (62)	189
65 y + (92.5)	738	867	5.5	11.9	4059	10317.3		65 y + (92.5)	699	914	5.3	11.7	3704.7	10693.8		65 y + (92.5)	807	1022	0.8	8	645.6	8176		65 y + (92.5)	1110	1184	1.6	8	1776	9472		65 y + (92.5)	697	898	5.2	11.6	3624.4	10416.8		65 y + (92.5)	625	800	5.2	11.6	3250	9280		65 y + (92.5)	602
	1351	1422			14637	22859.3			1316	1443			10787.7	22687.6			1523	1720	3243		9496.4	21454			2113	2094			8628.5	27162			1338	1533			14398.1	24702.8			1230	1438			13753.5	23467.3			1222
2023	Duración		Discapacidad		AVD por enfermo (duración x discapacidad)		Incidencia		AVD por DM2 (AVD por enfermo x incidencia)			2022	Duración		Discapacidad		AVD por enfermo (duración x discapacidad)		Incidencia		AVD por DM2 (AVD por enfermo x incidencia)			2021	Duración		Discapacidad		AVD por enfermo (duración x discapacidad)		Incidencia		AVD por DM2 (AVD por enfermo x incidencia)			2020	Duración		Discapacidad		AVD por enfermo (duración x discapacidad)		Incidencia		AVD por DM2 (AVD por enfermo x incidencia)			2019	Duración
Grupo de edad (Años)	Hombres	mujeres	Hombres	Mujeres	Hombres	Mujeres	Hombres	Mujeres	Hombres	Mujeres		Grupo de edad (Años)	Hombres	mujeres	Hombres	Mujeres	Hombres	Mujeres	Hombres	Mujeres	Hombres	Mujeres		Grupo de edad (Años)	Hombres	mujeres	Hombres	Mujeres	Hombres	Mujeres	Hombres	Mujeres	Hombres	Mujeres		Grupo de edad (Años)	Hombres	mujeres	Hombres	Mujeres	Hombres	Mujeres	Hombres	Mujeres	Hombres	Mujeres		Grupo de edad (Años)	Hombres
20 - 24	6	17	0.049	0.049	0.294	0.833	53.61	85.14	15.7613	70.9216		20 - 24	6	17	0.049	0.049	0.294	0.833	22.25	54.25	6.5415	45.1903		20 - 24	6	17	0.049	0.049	0.294	0.833	18.56	45.74	5.45664	38.1014		20 - 24	6	17	0.049	0.049	0.294	0.833	18.53	31.62	5.44782	26.3395		20 - 24	6
25 - 44	6	17	0.049	0.049	0.294	0.833	280.9	382.6	82.5846	318.706		25 - 44	6	17	0.049	0.049	0.294	0.833	194.6	258.74	57.2124	215.53		25 - 44	6	17	0.049	0.049	0.294	0.833	198.82	249.3	58.4531	207.667		25 - 44	6	17	0.049	0.049	0.294	0.833	154.56	197.16	45.4406	164.234		25 - 44	6
45 - 49	6	17	0.049	0.049	0.294	0.833	981.8	1325.43	288.649	1104.08		45 - 49	6	17	0.049	0.049	0.294	0.833	575.01	868.9	169.053	723.794		45 - 49	6	17	0.049	0.049	0.294	0.833	550.82	888.91	161.941	740.462		45 - 49	6	17	0.049	0.049	0.294	0.833	554.57	682.32	163.044	568.373		45 - 49	6
50 - 59	6	17	0.049	0.049	0.294	0.833	1081.87	1481.27	318.07	1233.9		50 - 59	6	17	0.049	0.049	0.294	0.833	657.06	1081.47	193.176	900.865		50-59	6	17	0.049	0.049	0.294	0.833	660.11	1007.72	194.072	839.431		50 - 59	6	17	0.049	0.049	0.294	0.833	595.81	858.94	175.168	715.497		50 - 59	6
60 - 64	6	17	0.049	0.049	0.294	0.833	1877.53	2375.1	551.994	1978.46		60 - 64	6	17	0.049	0.049	0.294	0.833	951.92	1166.72	279.864	971.878		60 - 64	6	17	0.049	0.049	0.294	0.833	869.25	1207.26	255.56	1005.65		60 - 64	6	17	0.049	0.049	0.294	0.833	898.6	859.75	264.188	716.172		60 - 64	6
65 y +	6	17	0.049	0.049	0.294	0.833	1197.24	1303.78	351.989	1086.05		65 y +	6	17	0.049	0.049	0.294	0.833	650.72	804.5	191.312	670.149		65 y +	6	17	0.049	0.049	0.294	0.833	622.59	758.68	183.041	631.98		65 y +	6	17	0.049	0.049	0.294	0.833	554.39	645.85	162.991	537.993		65 y +	6
							5472.95	6953.32											3051.56	4234.58											2920.15	4157.61											2776.46	3275.64
2023	AVP		AVD		AVAD (AVP+AVD)			2022	AVP		AVD		AVAD (AVP+AVD)			2021	AVP		AVD		AVAD (AVP+AVD)			2020	AVP		AVD		AVAD (AVP+AVD)			2019	AVP		AVD		AVAD (AVP+AVD)			2018	AVP		AVD		AVAD (AVP+AVD)			2017	AVP
Grupos de edad	Hombres	Mujeres	Hombres	Mujeres	Hombres	Mujeres		Grupos de edad	Hombres	Mujeres	Hombres	Mujeres	Hombres	Mujeres		Grupos de edad	Hombres	Mujeres	Hombres	Mujeres	Hombres	Mujeres		Grupos de edad	Hombres	Mujeres	Hombres	Mujeres	Hombres	Mujeres		Grupos de edad	Hombres	Mujeres	Hombres	Mujeres	Hombres	Mujeres		Grupos de edad	Hombres	Mujeres	Hombres	Mujeres	Hombres	Mujeres		Grupos de edad	Hombres
20 - 24	49	55	15.7613	70.9216	64.7613	125.922		20 - 24	0	0	6.5415	45.1903	6.5415	45.1903	51.7318	20 - 24	0	102	5.45664	38.1014	5.45664	140.101		20 - 24	124.2	255	5.44782	26.3395	129.648	281.339		20 - 24	96.4	109.2	8.14086	33.8948	104.541	143.095		20 - 24	144.6	109.2	9.4521	42.8662	154.052	152.066		20 - 24	192.8
25 - 44	3096	2120	82.5846	318.706	3178.58	2438.71		25 - 44	2828	2363	57.2124	215.53	2885.21	2578.53	5463.74	25 - 44	2598	2888	58.4531	207.667	2656.45	3095.67		25 - 44	3612.5	4235	45.4406	164.234	3657.94	4399.23		25 - 44	2891.7	2652.3	60.3905	216.655	2899.84	2868.95		25 - 44	3105.9	2652.3	55.0397	185.759	3160.94	2838.06		25 - 44	2713.2
45 - 49	1551	1854	288.649	1104.08	1839.65	2958.08		45 - 49	1561	1841	169.053	723.794	1730.05	2564.79	4294.85	45 - 49	1767	1898	161.941	740.462	1928.94	2638.46		45 - 49	1738.4	2496	163.044	568.373	1901.44	3064.37		45 - 49	1624	2072	228.273	854.608	1852.27	2926.61		45 - 49	1531.2	1924	238.125	840.589	1769.33	2764.59		45 - 49	1763.2
50 - 59	4208	5757	318.07	1233.9	4526.07	6990.9		50 - 59	1059	5173	193.176	900.865	1252.18	6073.86	7326.04	50 - 59	3673	5828	194.072	839.431	3867.07	6667.43		50 - 59	943.4	7437	175.168	715.497	1118.57	8152.5		50 - 59	4521.6	6342.7	248.762	975.26	4770.36	7317.96		50 - 59	4270.4	6143.8	249.15	884.046	4519.55	7027.85		50 - 59	4317.5
60 - 64	1675	2757	551.994	1978.46	2226.99	4735.46		60 - 64	1635	2617	279.864	971.878	1914.86	3588.88	5503.74	60 - 64	813	2563	255.56	1005.65	1068.56	3568.65		60 - 64	434	3267	264.188	716.172	698.188	3983.17		60 - 64	1640	3109.8	387.269	1115.83	2027.27	4225.63		60 - 64	1451.4	3358	309.717	1089.83	1761.12	4447.83		60 - 64	1549.8
65 y +	4059	10317	351.989	1086.05	4410.99	11403		65 y +	3705	10694	191.312	670.149	3896.31	11364.1	15260.5	65 y +	646	8176	183.041	631.98	829.041	8807.98		65 y +	1776	9472	162.991	537.993	1938.99	10010		65 y +	3624	10417	207.17	615.262	3831.17	11032.3		65 y +	3250	9280	159.783	553.953	3409.78	9833.95		65 y +	3130
					16247	28652.1	44899.2														10355.5	24918.3	35273.8						9444.78	29890.6	39335.4
[truncated: 75 more columns]

## Sheet: AVAD TOTALES 
2023	AVAD
Grupos de edad	Hombres	Mujeres	General
20 - 24	64.7613	125.922	190.683			AVAD TOTALES			AVAD MASCULINOS			AVAD FEMENINOS
25 - 44	3178.58	2438.71	5617.29			2013	33634		2013	12332		2013	21302
45 - 49	1839.65	2958.08	4797.73			2014	35686		2014	13361		2014	22325
50 - 59	4526.07	6990.9	11517			2015	36665		2015	13117		2015	23549
60 - 64	2226.99	4735.46	6962.45			2016	38998		2016	13774		2016	25223
65 y +	4411	11403	15814			2017	42135		2017	14830		2017	27305
	16247.1	28652.1	44899.1			2018	41840		2018	14775		2018	27065
						2019	44000		2019	15485		2019	28515
2022	AVAD					2020	39335		2020	9445		2020	29891
Grupos de edad	Hombres	Mujeres	General			2021	35274		2021	10356		2021	24918
20 - 24	6.5415	45.1903	51.7318			2022	37901		2022	11685		2022	26215
25 - 44	2885.21	2578.53	5463.74			2023	44899		2023	16247		2023	28652
45 - 49	1730.05	2564.79	4294.85			Total	430367		Total	145407		Total	284960
50 - 59	1252.18	6073.86	7326.04
60 - 64	1914.86	3588.88	5503.74
65 y +	3896.31	11364.1	15260.5
	11685.2	26215.4	37900.6
2021	AVAD (AVP+AVD)
Grupos de edad	Hombres	Mujeres
20 - 24	5.45664	140.101	145.558
25 - 44	2656.45	3095.67	5752.12
45 - 49	1928.94	2638.46	4567.4
50 - 59	3867.07	6667.43	10534.5
60 - 64	1068.56	3568.65	4637.21
65 y +	829.041	8807.98	9637.02
	10355.5	24918.3	35273.8
2020	AVAD (AVP+AVD)
Grupos de edad	Hombres	Mujeres
20 - 24	129.648	281.339	410.987
25 - 44	3657.94	4399.23	8057.17
45 - 49	1901.44	3064.37	4965.82
50 - 59	1118.57	8152.5	9271.07
60 - 64	698.188	3983.17	4681.36
65 y +	1938.99	10010	11949
	9444.78	29890.6	39335.4
2019	AVAD (AVP+AVD)
Grupos de edad	Hombres	Mujeres
20 - 24	104.541	143.095	247.636
25 - 44	2899.84	2868.95	5768.8
45 - 49	1852.27	2926.61	4778.88
50 - 59	4770.36	7317.96	12088.3
60 - 64	2027.27	4225.63	6252.9
65 y +	3831.17	11032.3	14863.4
	15485.5	28514.5	44000
2018	AVAD (AVP+AVD)
Grupos de edad	Hombres	Mujeres
20 - 24	154	152	306
25 - 44	3161	2838	5999
45 - 49	1769	2765	4534
50 - 59	4520	7028	11548
60 - 64	1761	4448	6209
65 y +	3410	9834	13244
	14775	27065	41840
2017	AVAD (AVP+AVD)
Grupos de edad	Hombres	Mujeres
20 - 24	199	89	288
25 - 44	2782	3163	5945
45 - 49	2057	2913	4970
50 - 59	4609	7075	11684
60 - 64	1868	4311	6179
65 y +	3315	9754	13069
	14830	27305	42135
2016	AVAD (AVP+AVD)
Grupos de edad	Hombres	Mujeres
20 - 24	9.31686	211.805	221.122
25 - 44	2827.51	3037.89	5865.4
45 - 49	1710.18	2525.92	4236.1
50 - 59	4313.35	6240.65	10554
60 - 64	1686.21	3700.5	5386.71
65 y +	3227.87	9506.63	12734.5
	13774.4	25223.4	38997.8
2015	AVAD (AVP+AVD)
Grupos de edad	Hombres	Mujeres
20 - 24	203.718	154.174	357.891
25 - 44	1638.63	2266.51	3905.13
45 - 49	1654.09	2450.46	4104.55
50 - 59	4341.44	5688.97	10030.4
60 - 64	1909.7	3909.67	5819.37
65 y +	3369	9079	12448
	13116.6	23548.8	36665.4
2014	AVAD (AVP+AVD)
Grupos de edad	Hombres	Mujeres
20 - 24	107.564	100.415	207.979
25 - 44	1945.96	2015	3960.96
45 - 49	1891.16	2438.97	4330.13
50 - 59	4055	5869.24	9924.24
60 - 64	1843.76	3282.31	5126.08
65 y +	3517.25	8619.34	12136.6
	13360.7	22325.3	35686
2013	AVAD (AVP+AVD)
Grupos de edad	Hombres	Mujeres
20 - 24	155.83	72.3969	228.227
25 - 44	2478.14	2010.94	4489.08
45 - 49	1135	1597.23	2732.24
50 - 59	3477.92	5973.44	9451.35
60 - 64	1312.95	2784.9	4097.86
65 y +	3771.71	8863.14	12634.8
	12331.6	21302	33633.6

## Sheet: AVAD X EDAD
AÑO	25-44
2013	4489										GRUPO	AVAD TOTAL
2014	3961										20-24	2656
2015	3905										25-44	60823
2016	5865										45-49	48312
2017	5945										50-59	113928
2018	5999										60-64	60856
2019	5769										65+	143792
2020	8057											430367
2021	5752
2022	5464
2023	5617
	60823
AÑO	20-24
2013	228
2014	208
2015	358
2016	221
2017	288
2018	306
2019	248
2020	411
2021	146
2022	52
2023	191
	2657
AVAD	45-49
2013	2732
2014	4330
2015	4105
2016	4236
2017	4970
2018	4534
2019	4779
2020	4966
2021	4567
2022	4295
2023	4798
	48312
AÑO	50-59
2013	9451
2014	9924
2015	10030
2016	10554
2017	11684
2018	11548
2019	12088
2020	9271
2021	10535
2022	7326
2023	11517
	113928
AVAD GRUPO 25-44	60-64
2013	4098
2014	5126
2015	5819
2016	5387
2017	6179
2018	6209
2019	6253
2020	4681
2021	4637
2022	5504
2023	6962
	60855
AVAD GRUPO 25-44	65+
2013	12635
2014	12137
2015	12448
2016	12735
2017	13069
2018	13244
2019	14863
2020	11949
2021	9637
2022	15260.5
2023	15814
	143791

## Sheet: GRÁFICA POR AÑO
2023	AVAD
Grupos de edad	Hombres	Mujeres	General
20 - 24	64.7613	125.922	190.683
25 - 44	3178.58	2438.71	5617.29
45 - 49	1839.65	2958.08	4797.73
50 - 59	4526.07	6990.9	11517
60 - 64	2226.99	4735.46	6962.45
65 y +	4411	11403	15814
Total	16247.1	28652.1	44899.1
	2022	AVAD
	Grupos de edad	Hombres	Mujeres	General
	20 - 24	6.5415	45.1903	51.7318
	25 - 44	2885.21	2578.53	5463.74
	45 - 49	1730.05	2564.79	4294.85
	50 - 59	1252.18	6073.86	7326.04
	60 - 64	1914.86	3588.88	5503.74
	65 y +	3896.31	11364.1	15260.5
	Total	11685.2	26215.4	37900.6
2021	AVAD
Grupos de edad	Hombres	Mujeres	General
20 - 24	5.45664	140.101	145.558
25 - 44	2656.45	3095.67	5752.12
45 - 49	1928.94	2638.46	4567.4
50 - 59	3867.07	6667.43	10534.5
60 - 64	1068.56	3568.65	4637.21
65 y +	829.041	8807.98	9637.02
	10355.5	24918.3	35273.8
2020	AVAD (AVP+AVD)
Grupos de edad	Hombres	Mujeres	General
20 - 24	129.648	281.339	410.987
25 - 44	3657.94	4399.23	8057.17
45 - 49	1901.44	3064.37	4965.82
50 - 59	1118.57	8152.5	9271.07
60 - 64	698.188	3983.17	4681.36
65 y +	1938.99	10010	11949
	9444.78	29890.6	39335.4
2019	AVAD (AVP+AVD)
Grupos de edad	Hombres	Mujeres	General
20 - 24	104.541	143.095	247.636
25 - 44	2899.84	2868.95	5768.8
45 - 49	1852.27	2926.61	4778.88
50 - 59	4770.36	7317.96	12088.3
60 - 64	2027.27	4225.63	6252.9
65 y +	3831.17	11032.3	14863.4
Total	15485.5	28514.5	44000
2018	AVAD (AVP+AVD)
Grupos de edad	Hombres	Mujeres	General
20 - 24	154	152	306
25 - 44	3161	2838	5999
45 - 49	1769	2765	4534
50 - 59	4520	7028	11548
60 - 64	1761	4448	6209
65 y +	3410	9834	13244
	14775	27065	41840
2017	AVAD (AVP+AVD)
Grupos de edad	Hombres	Mujeres	General
20 - 24	199	89	288
25 - 44	2782	3163	5945
45 - 49	2057	2913	4970
50 - 59	4609	7075	11684
60 - 64	1868	4311	6179
65 y +	3315	9754	13069
	14830	27305	42135
2016	AVAD (AVP+AVD)
Grupos de edad	Hombres	Mujeres	General
20 - 24	9.31686	211.805	221.122
25 - 44	2827.51	3037.89	5865.4
45 - 49	1710.18	2525.92	4236.1
50 - 59	4313.35	6240.65	10554
60 - 64	1686.21	3700.5	5386.71
65 y +	3227.87	9506.63	12734.5
	13774.4	25223.4	38997.8
2015	AVAD (AVP+AVD)
Grupos de edad	Hombres	Mujeres	General
20 - 24	203.718	154.174	357.891
25 - 44	1638.63	2266.51	3905.13
45 - 49	1654.09	2450.46	4104.55
50 - 59	4341.44	5688.97	10030.4
60 - 64	1909.7	3909.67	5819.37
65 y +	3369	9079	12448
	13116.6	23548.8	36665.4
2014	AVAD (AVP+AVD)
Grupos de edad	Hombres	Mujeres	General
20 - 24	107.564	100.415	207.979
25 - 44	1945.96	2015	3960.96
45 - 49	1891.16	2438.97	4330.13
50 - 59	4055	5869.24	9924.24
60 - 64	1843.76	3282.31	5126.08
65 y +	3517.25	8619.34	12136.6
	13360.7	22325.3	35686
2013	AVAD (AVP+AVD)
Grupos de edad	Hombres	Mujeres	General
20 - 24	155.83	72.3969	228.227
25 - 44	2478.14	2010.94	4489.08
45 - 49	1135	1597.23	2732.24
50 - 59	3477.92	5973.44	9451.35
60 - 64	1312.95	2784.9	4097.86
65 y +	3771.71	8863.14	12634.8
Total	12331.6	21302	33633.6

## Sheet: GRAFICA INCIDENCIA
2023	Incidencia			2022	Incidencia			2021	Incidencia			2020	Incidencia			2019	Incidencia			2018	Incidencia
Grupo de edad (Años)	Hombres	Mujeres		Grupo de edad (Años)	Hombres	Mujeres		Grupo de edad (Años)	Hombres	Mujeres		Grupo de edad (Años)	Hombres	Mujeres		Grupo de edad (Años)	Hombres	Mujeres		Grupo de edad (Años)	Hombres	Mujeres
20 - 24	53.61	85.14		20 - 24	22.25	54.25		20 - 24	18.56	45.74		20 - 24	18.53	31.62		20 - 24	27.69	40.69		20 - 24	32.15	51.46
25 - 44	280.9	382.6		25 - 44	194.6	258.74		25 - 44	198.82	249.3		25 - 44	154.56	197.16		25 - 44	205.41	260.09		25 - 44	187.21	223
45 - 49	981.8	1325.43		45 - 49	575.01	868.9		45 - 49	550.82	888.91		45 - 49	554.57	682.32		45 - 49	776.44	1025.94		45 - 49	809.95	1009.11
50 - 59	1081.87	1481.27		50 - 59	657.06	1081.47		50-59	660.11	1007.72		50 - 59	595.81	858.94		50 - 59	846.13	1170.78		50 - 59	847.45	1061.28
60 - 64	1877.53	2375.1		60 - 64	951.92	1166.72		60 - 64	869.25	1207.26		60 - 64	898.6	859.75		60 - 64	1317.24	1339.53		60 - 64	1053.46	1308.32
65 y +	1197.24	1303.78		65 y +	650.72	804.5		65 y +	622.59	758.68		65 y +	554.39	645.85		65 y +	704.66	738.61		65 y +	543.48	665.01
	5472.95	6953.32			3051.56	4234.58			2920.15	4157.61			2776.46	3275.64			3877.57	4575.64			3473.7	4318.18
		Año	Male cases	Female cases	Total
		2013	3979.71	5277.73	9257.44				2017	Incidencia			2016	Incidencia			2015	Incidencia			2014	Incidencia			2013	Incidencia															0.049	0.049	#REF!	#REF!	26.25	54.23	#REF!	#REF!
		2014	3996.93	4780.28	8777.21				Grupo de edad (Años)	Hombres	Mujeres		Grupo de edad (Años)	Hombres	Mujeres		Grupo de edad (Años)	Hombres	Mujeres		Grupo de edad (Años)	Hombres	Mujeres		Grupo de edad (Años)	Hombres	Mujeres														0.049	0.049	#REF!	#REF!	235.12	300.73	#REF!	#REF!
		2015	3811.84	4899.5	8711.34				20 - 24	19.48	41.75		20 - 24	31.69	59.07		20 - 24	26.25	54.23		20 - 24	31.17	55		20 - 24	20.01	36.62														0.049	0.049	#REF!	#REF!	809.84	1064.78	#REF!	#REF!
		2016	3589.93	4687.38	8277.31				25 - 44	234.65	276.52		25 - 44	188.81	242.84		25 - 44	235.12	300.73		25 - 44	252.59	296.28		25 - 44	245.9	319.6														0.049	0.049	#REF!	#REF!	848.42	1124.81	#REF!	#REF!
		2017	3957.78	4620.84	8578.62				45 - 49	999.68	1062.19		45 - 49	781.23	929.07		45 - 49	809.84	1064.78		45 - 49	690.34	973.55		45 - 49	732.83	1039.53														0.049	0.049	#REF!	#REF!	1169.06	1438.38	#REF!	#REF!
		2018	3473.7	4318.18	7791.88				50 - 59	992.34	1210.38		50 - 59	848.12	1083.37		50 - 59	848.42	1124.81		50 - 59	898.3	1129.58		50 - 59	947.61	1361.69														0.049	0.049	#REF!	#REF!	723.15	916.57	#REF!	#REF!
		2019	3877.57	4575.64	8453.21				60 - 64	1082.05	1406.21		60 - 64	1196.29	1595.56		60 - 64	1169.06	1438.38		60 - 64	1358.38	1363.88		60 - 64	1188.19	1524.24																		3811.84	4899.5
		2020	2776.46	3275.64	6052.1				65 y +	629.58	623.79		65 y +	543.79	777.47		65 y +	723.15	916.57		65 y +	766.15	961.99		65 y +	845.17	996.05
		2021	2920.15	4157.61	7077.76					3957.78	4620.84			3589.93	4687.38			3811.84	4899.5			3996.93	4780.28			3979.71	5277.73											3811.84	4899.5
		2022	3051.56	4234.58	7286.14
		2023	5472.95	6953.32	12426.3
		Total	40908.6	51780.7	92689.3
[truncated: 22 more columns]

## Sheet: GRAFICA POR CASOS
2023	Número de defunciones por DM2			2022	Número de defunciones por DM2			2021	Número de defunciones por DM2			2020	Número de defunciones por DM2			2019	Número de defunciones por DM2			2018	Número de defunciones por DM2			2017	Numero de defunciones por DM2			2016	Número de defunciones por DM2			2015	Númeri de defunciones por DM2			2014	Número de defunciones por DM2			2013	Número de defunciones por DM2
Grupo de edad (años)	Hombres	Mujeres		Grupo de edad (años)	Hombres	Mujeres		Grupo de edad (años)	Hombres	Mujeres		Grupo de edad (años)	Hombres	Mujeres		Grupo de edad (años)	Hombres	Mujeres		Grupo de edad (años)	Hombres	Mujeres		Grupo de edad (años)	Hombres	Mujeres		Grupo de edad (años)	Hombres	Mujeres		Grupo de edad (años)	Hombres	Mujeres		Grupo de edad (años)	Hombres	Mujeres		Grupo de edad (años)	Hombres	Mujeres
20 - 24 (22)	1	1		20 - 24 (22)	0	0		20 - 24 (22)	0	2		20 - 24 (22)	3	5		20 - 24 (22)	2	2		20 - 24 (22)	3	2		20 - 24 (22)	4	1		20 - 24 (22)	0	3		20 - 24 (22)	4	2		20 - 24 (22)	2	1		20 - 24 (22)	3	1
25 - 44 (34.5)	86	50		25 - 44 (34.5)	79	56		25 - 44 (34.5)	83	75		25 - 44 (34.5)	125	110		25 - 44 (34.5)	81	63		25 - 44 (34.5)	87	63		25 - 44 (34.5)	76	70		25 - 44 (34.5)	77	68		25 - 44 (34.5)	43	48		25 - 44 (34.5)	51	42		25 - 44 (34.5)	62	40
45 - 49 (47)	66	62		45 - 49 (47)	67	62		45 - 49 (47)	94	73		45 - 49 (47)	106	96		45 - 49 (47)	70	70		45 - 49 (47)	66	65		45 - 49 (47)	76	69		45 - 49 (47)	63	60		45 - 49 (47)	59	53		45 - 49 (47)	46	55		45 - 49 (47)	41	47
50 - 59 (54.5)	263	257		50 - 59 (54.5)	274	233		50 - 59 (54.5)	325	315		50 - 59 (54.5)	459	402		50 - 59 (54.5)	288	287		50 - 59 (54.5)	272	278		50 - 59 (54.5)	275	277		50 - 59 (54.5)	254	246		50 - 59 (54.5)	248	216		50 - 59 (54.5)	227	223		50 - 59 (54.5)	184	239		Referencia
60 - 64 (62)	197	185		60 - 64 (62)	197	178		60 - 64 (62)	214	233		60 - 64 (62)	310	297		60 - 64 (62)	200	213		60 - 64 (62)	177	230		60 - 64 (62)	189	218		60 - 64 (62)	157	167		60 - 64 (62)	174	187		60 - 64 (62)	157	147		60 - 64 (62)	121	163		https://www.inegi.org.mx/app/tabulados/interactivos/?pxq=Mortalidad_Mortalidad_09_b87a4bf1-9b47-442a-a5fc-ee5c65e37648
65 y + (92.5)	738	867		65 y + (92.5)	699	914		65 y + (92.5)	807	1022		65 y + (92.5)	1110	1184		65 y + (92.5)	697	898		65 y + (92.5)	625	800		65 y + (92.5)	602	810		65 y + (92.5)	656	791		65 y + (92.5)	526	723		65 y + (92.5)	531	674		65 y + (92.5)	489	607
	1351	1422			1316	1443			1523	1720			2113	2094			1338	1533			1230	1438			1222	1445			1207	1335			1054	1229			1014	1142			900	1097
AÑO	Male deaths	Female deaths	Total deaths
2013	900	1097	1997
2014	1014	1142	2156
2015	1054	1229	2283
2016	1207	1335	2542
2017	1222	1445	2667
2018	1230	1438	2668
2019	1338	1533	2871
2020	2113	2094	4207
2021	1523	1720	3243
2022	1316	1443	2759
2023	1351	1422	2773
Total deaths	14268	15898	30166
